# Supplementary material for: Brain–body mitochondrial distribution patterns lack coherence and point to tissue-specific regulatory mechanisms
Source: Life Metab. 2025 Apr 12;4(3):loaf012. doi: 10.1093/lifemeta/loaf012 (PMC12141818; doi:10.1093/lifemeta/loaf012)
Supplement: loaf012_suppl_Supplementary_File_S1 [file loaf012_suppl_supplementary_file_s1.xlsx]

## Sheet: Cohort 1
Animal ID	Hippocampus_CS	CI_Hippocampus	Hippocampus_CII	Hippocampus_CIV	Hippocampus_mtDNA	BrownFat_CS	CI_BrownFat	BrownFat_CII	BrownFat_CIV	BrownFat_mtDNA	Liver_CS	CI_Liver	Liver_CII	Liver_CIV	Liver_mtDNA	Muscle_CS	CI_Muscle	Muscle_CII	Muscle_CIV	Muscle_mtDNA	Bone_CS	CI_Bone	Bone_CII	Bone_CIV	Bone_mtDNA
1_Vehicle						88.75	3.261	0.075	86.826	1.37268e+06	9.01	4.108	1.048	68.087	1.31046e+07	11.8	3.276	1.791	19.918	4.1051e+06	0	0.172	0	0.548	156398
2_Vehicle	13.5	2.696	0.307	44.065	2.25119e+06	56.39	3.736	0.24	72.435	1.663e+06	12.51	5.175	2.286	68.87	1.63277e+07	5.76	2.691	0.398	15.832	620942	1.23	0.142	0.001	0.234	103130
3_Vehicle											11.84	5.521	1.667	67.478	3.09015e+07	22.68	2.46	0.381	18.602	312135	1.07	0.155	0	0	148214
4_Vehicle	19.03	2.643	0.483	53.196	2.11883e+06	29.9	3.398	0.071	54.696	1.23686e+06	5.31	1.108	0.436	22.834	6.74812e+06	8.7	1.715	0.361	20.563	1.01646e+06	0.57	0.101	0	0	58874.5
5_Vehicle	18.11	3.07	0.482	58.652	2.28738e+06	15.84	5.017	0.826	70.783	1.97488e+07	8.53	3.879	0.77	40	3.38363e+06						0.26	0.108	0	0	300210
6_Taurine	23	2.949	0.664	55.891	6.26189e+06	48.96	3.928	0.085	69	1.11544e+06	5.4	5.413	1.521	68.783	1.32533e+07	13.52	2.314	0.564	30.391	857168	0.15	0.072	0	0.137	9392.72
7_Taurine	22.91	3.099	0.627	54.522	1.84059e+07	43.07	3.759	0.429	73.826	1.1468e+06	12.67	6.365	1.289	62.565	8.88902e+06	12.68	2.108	0.19	19.746	1.44798e+06	0.56	0.08	0	0.373	32741.6
8_Taurine	12.77	1.99	0.405	48.348	115249	37.91	4.103	0.127	62	921388	12.81	5.222	2.262	88.174	1.07743e+07	18.67	0.834		12.026	1.51909e+06	0.63	0.223	0.009	0	60167.1
9_Taurine	17.76	2.877	0.441	45.891	2.1904e+07	55.18	2.839	0.051	63.957	1.05022e+06	9.95	5.014	1.436	73.303	3.74448e+06	21.87	2.888	2.658	28.696	514050	0.72	0.164	0.04	0.306	58834.9
10_Taurine	18.46	2.993	0.581	58.935	8.64509e+06						11.82	3.529	1.324	52.522	3.01229e+07	8.9	1.051	0.29	8.873	401162	0.25	0.078	0	0	43662.2
WT_1	19.15	3.132	0.484	56.674	7.84348e+06	76.54	8.119	0.773	118.174	2.37024e+06	32.41	3.651	0.931	52.304	3.46324e+06	4.16	0.54		4.055	60746.7	0.3	0.088	0.016	0.117	9965.43
WT_5	17.99	3.533	0.311	47.87	8.92764e+06	40.39	4.041	0.531	80.739	1.12801e+06	9.08	8.533	1.194	59.609	6.26551e+06	5.11	0.616	0.09	3.591		1.46	0.281	0.02	1.774	172072
WT_3	21.36	3.274	0.807	63.935	1.20941e+07	114.7	8.002	0.625	121.87	2.39566e+06	11.57	4.304	0.827	68.609	6.70725e+07	8.64	1.432	0.826	17.913	1.20496e+06	0.19	0.169	0	0	33772.1
KO_4	18.53	3.031	0.542	46.761	5.71058e+06	163.66	10.094	1.702	135.217	4.58373e+06	12.01	4.327	0.634	58	7.8918e+06	10.04	1.649		21.493	338353	0.36	0.122	0	0	25910.7
KO_2	23.08	2.754	0.716	57.348	2.92148e+06	89.46	9.735	0.496	108.348	88611.1	47.68	4.323	1.543	64.217	9.76186e+06	13.81	3.513	1.514	25.09	4.43955e+06	3.78	0.877	0.139	3.698	275162
KO_6	18.31	4.32	0.941	54.348	3.34184e+06	100	7.441	0.908	115.261	2.23035e+06	12.35	5.099	2.312	88.826	2.49391e+07	7.38	2.226	0.068	16.066	2.05479e+06	0.4	0.162	0	0.12	59469.1

## Sheet: Cohort 2
Animal ID:	CS_Cerebellum	CI_Cerebellum	CII_Cerebellum	CIV_Cerebellum	mtDNA_Cerebellum	CS_NAc	CI_NAc	CII_NAc	CIV_NAc	mtDNA_NAc	CS_CA3	CI_CA3	CII_CA3	CIV_CA3	mtDNA_CA3	CS_PAG	CI_PAG	CII_PAG	CIV_PAG	mtDNA_PAG	CS_DGd	CI_DGd	CII_DGd	CIV_DGd	mtDNA_DGd	CS_DGv	CI_DGv	CII_DGv	CIV_DGv	mtDNA_DGv	CS_mPFC	CI_mPFC	CII_mPFC	CIV_mPFC	mtDNA_mPFC	CS_CPu	CI_CPu	CII_CPu	CIV_CPu	mtDNA_CPu	CS_M1	CI_M1	CII_M1	CIV_M1	mtDNA_M1	CS_VN	CI_VN	CII_VN	CIV_VN
C1	3085.89	601.384	1739.39	4590.43	994173	1258.01	471.985	405.906	3161.04	3.10028e+06	1217.48	326.091	128.742	2944.56	1.34616e+06	1877.5	415.027	386.349	3687.11	875534	325.471	112.864			454573	1058	320.789	213.313	2855.88	1.04866e+06	629.095	242.155	147.14	1603.57	1.3329e+06	926.361	410.829	272.86	3626.15	2.57361e+06						2331.94	673.333	537.752	7899.96
C3	3379.4	692.856	1758.58	4813.58	1.22143e+06	1115.86	353.687	361.859	2999.88	2.8504e+06	588.181	145.538	36.3752	852.018	595179	1455.3	442.562	320.611	2816.4	961973	897.611	311.345	184.298	1552.18	1.2654e+06	1033.81	263.533	142.105	2230.68	3.12461e+06	931.731	420.599	145.486	1851.12	2.31263e+06	1463.13	639.711	404.426	6973.73	2.47115e+06	2741.45	722.291	506.523	8946.86	1.68253e+06	1776.12	483.779	385.774	4211.41
C2	4006.3	832.078	2279.06	5520.11	1.03735e+06	1301.48	541.839	406.479	3515.46	2.68348e+06	1761.89	775.056	212.713	6972.35	2.35821e+06	1738.15	408.547	382.279	4107.7	1.39691e+06	1705.25	725.061	430.342	4270.29	2.24363e+06	1557.83	633.886	332.125	5213.45		733.028	281.097	131.771	1573.6	1.50837e+06	1146.9	445.616	353.82	3703.41	2.06197e+06	2769.73	1086.75	631.015	9826.1	1.39129e+06	606.387	193.988	166.608	2499.14
C4	3773.86	724.148	2572.64	5281.15	1.08465e+06	785.946	347.259	295.501	2455.52	1.51536e+06	1349.44	486.988	159.705	5337.63	1.46707e+06	827.456	288.499	180.183	1158.15	597179	1395.78	633.8	382.059	4930.89	2.0654e+06	1044.78	386.294	266.247	3197.74	1.01207e+06	501.863	181.384	86.3288	797.699	934469	888.603	506.223	288.889	4604.75	1.61234e+06	2160.34	702.228	357.551	7048.39	1.10882e+06	2605.25	597.209	399.495	6793.22
C3 cort	4430.68	804.601	2332.44	6286.91	2.43384e+06	1532.42	627.19	482.676	3492.31	2.7812e+06	1775.82	964.632	246.184	6290.69	1.79807e+06	2100.84	577.48	437.582	5187.72	1.92639e+06	1118.31	443.607	335.063	3806.82	1.55782e+06	860.806	282.061	165.166	1864.38	668927	260.487	285.487	40.1707	180.773	914333	1040.71	623.366	336.957	4517.97	1.66919e+06	2889.51	1075.11	600.946	10537.7	1.71283e+06	3054.83	789.737	612.781	7883.65
D5	1726.16	225.89	688.417	2150.22	748065					1.37122e+06	1669.72	558.522	175.544	4739.54	1.64785e+06																														456166	1967.77	603.751	374.499	5577.8
C6	4079.21	782.351	1869.13	5340.74	1.16089e+06	1232.11	515.665	380.945	3410.43	567410	1217.81	382.802	120.124	4068.78	1.49742e+06	2066.19	545.09	436.288	6622.06	1.41118e+06	1393.06	511.59	354.094	4379.63	1.03081e+06	1292.58	463.149	282.985	3009.01	1.62618e+06	808.949	259.23	133.82	2132.31	1.71929e+06	823.599	358.108	281.848	4055.54	1.64225e+06	2152.02	849.839	451.506	7824.89	1.68863e+06	2719.69	683.606	571.68	6867.2
C5 cort	2561.82	574.19	1686.81	5236.68	777134	921.613	446.156	436.953	3060.13	1.22001e+06	1067.61	409.869	120.124	3837.61	1.31855e+06	859.47	274.291	229.977	2144.69	762197	1561.23	706.191	439.425	5427.12	1.81448e+06	1051.02	515.472	270.454	3470.71	1.52569e+06	795.074	255.646	116.105	1511.87	1.6923e+06	905.122	612.364	334.696	5021.45	2.0394e+06		481.259			902196	2269.77	641.002	499.339	7495.9
D2	3531.45	434.121	1538.17	4957.45	1.60462e+06	1066.84	315.345	281.908	2119.32	1.84385e+06			151.183	1690.39		1607.08	518.962	331.693	4569.22	1.47724e+06	1410.57	306.848	283.562	5831.72	1.46336e+06	1230.76	441.826	218.888	2847.12	1.37477e+06	561.552	187.788	117.525	820.956	1.43461e+06	749.585	293.686	194.644	2389.58	1.05342e+06	2245.18	909.582	380.22	8086.61	1.6224e+06	3911.97	1082.18	623.107	9560.18
C5	1742.98	222.153	825.161	1820.5	674505	762.512	213.693	268.017	1914.27	1.47612e+06	1690.28	385.363	121.6	2082.17	788902	1234.59	296.808	207.313	1733.39	1.05402e+06	1085.1	409.219	283.711	2302.94	1.49922e+06	1087.91	265.861	206.744	2318.86	1.25723e+06	757.114	177.72	146.091	2147.45	1.49242e+06	741.003	333.751		3356.1	2.40553e+06	2018.38	621.973	413.193	5182.16	1.44875e+06	1801.74	467.506	316.302	4573.81
C1 cort	2829.15	378.108	1090.75	3313.06	1.87112e+06	971.872	352.712	331.151	2328.58	1.96814e+06	1188.3	378.399	151.278	3531.41	1.06962e+06	1050.42	457.975	280.146	2981.56	1.72099e+06	1249.35	664.573	312.963	4208.61	1.77181e+06	964.76	235.844	171.347	2137.6	1.15354e+06	626.739	197.292	118.414	1380.13	1.47804e+06	613.999	240.138	185.415	2186.76	971031						2177.87	448.42	448.821	7050.06
B1	2466.47	369.349	1473.09	2966.73	1.09144e+06	1226.25	398.171	269.247	3208.49	2.02696e+06	1109.06	357.454	104.587	3084.35	790925	810.131	235.52	164.365	1247.87	507414	1436.54	649.054	322.639	3680.22	1.98371e+06	893.463	327.863	190.497	2951.45	1.08846e+06	675.433	227.334	102.637	1080.53	1.52929e+06	828.319	388.825	251.161	2986.07	1.46578e+06						2401.29	477.021	259.783	3941.69
B4	3206.79	548.973	1646.92	4335.2	2.01797e+06	1444.55	589.307	417.57	3924.13	2.70558e+06	1486.7	490.855	159.435	3763.52	1.11232e+06	1176.59	455.627	274.95	2689.62	1.02189e+06	865.305	452.072	216.248	2189.03	1.12074e+06	794.245	216.281	114.554	1690.12	690272	823.61	335.464	136.808	1957.57	1.93445e+06	999.518	570.264	278.679	4619.18	1.9311e+06	2380.47	726.412	406.98	8234.99	1.474e+06	2381.82	580.124	384.764	6239.33
A2	3759.53	744.985	1760.38	5310.38	1.72616e+06	1617.53	867.63	447.79	5740.72	1.82201e+06	1577.55			2503.66		2054.89	607.462	444.156	5141.81	1.10719e+06	1362.57	772.322	316.749	4835.57	1.05544e+06	738.154	320.255	99.3395	2758.38	823677	1215.26	288.467	158.794	2320.15	1.60562e+06	1398.55	642.763	440.45	5398.95	2.65233e+06	3167.31	1066.15	528.162	10121.1	1.5139e+06	1367.87	399.978	282.375	3407.43
A1	3062.84	612.403	1924.81	4305.4	1.57124e+06	758.812	377.221	220.958	2158.38	2.06975e+06	1641.54	673.663	216.649	5174.53	657235	900.523	186.333	176.677	1303.18	1.11954e+06	1096.27	515.646	255.746	4142.21	1.74286e+06	786.766	323.516	165.024	2135.02		682.764	93.3501	136.857	1703.54	1.3561e+06	636.739	490.896	135.291	2129.86	844546	1967.37	804.517	411.289	5904.63	1.58302e+06	1705.06	599.75	355.019	4951.18
A3	2617.28	551.304	1616.94	3839.88	1.47895e+06	1510.53	363.388	433.603	3501.64	1.88295e+06	1606.72		142.263	6086.87	658283	1138.55	288.259	220.899	2290.38	1.3982e+06	1403.93	540.952	391.538	4479.37	1.85201e+06	1253.19	422.47	254.014	3677.53	1.69062e+06	979.902	312.832	181.472	2106.4	2.10352e+06	1156.56	604.987	352.319	5179.86	2.50032e+06						1555.43	492.646	334.772	4131.3
SD12	2959.39	564.937	1890.52	3969.66	1.76203e+06	785.021	192.513	242.441		1.67155e+06	2139.54	552.185	191.24	5383.08	1.73129e+06	1575.44	429.197	342.67	2732.32	1.10158e+06	1664.19	731.762	440.415	4068.29	1.6558e+06	1218.54	390.537	310.884	3614.76	1.73781e+06	783.817	264.828	129.894	1734.99	2.23995e+06	877.447	394.867	251.884	3457.31	1.7059e+06	2571.78	657.891	616.246	9872.62	2.42234e+06	2690.31	965.45	653.337	8611.78
SD7						1509.92	669.951	476.59	4143.58	3.24823e+06	613.048	196.449	36.1054	1019.38	549029						1415.1	648.084	355.133	4615.57	2.31824e+06						1115.77	334.659		2432.85	2.08796e+06	1007.88	537.258	316.259	4493.21	1.67944e+06
SD5	2019.67	373.524	832.358	2490.06	1.12161e+06	1064.37	439.383	356.112	2790.41	761030	1020.53	405.265	78.0512	1610.96	847030	1042.14	264.598	228.975	1939.93	766612	999.358	510.091	264.704	2776.89	1.60296e+06	787.264	206.034	120.735	2145.47	875221	677.266	218.434	118.327	1316.53	1.62286e+06	288.978	109.766	82.0156	755.037	528430	1627.46	626.899	306.999	5767.29	1.06088e+06	1178.95	372.837	268.351	4118.63
SD1	1674.43	219.109	725.802	2274.65	577504	492.719	176.901	135.663	839.933	1.11795e+06	1277.82	437.256	79.7494	1855.27		1930.98	174.773	435.224	3041.74	2.14836e+06	1398.5	179.788	336.473	831.521	1.72991e+06	715.718	308.973	180.561	2131.49	1.49264e+06	462.855	139.179	86.1436	906.335	1.20365e+06	665.487	83.5013	160.325	919.893	1.20811e+06	1529.31	583.279	356.302	4335.45	1.20758e+06	1907.3	189.338	530.256	4811.43
SD11		639.951		946.664	878574	572.27	130.925	137.486	1013.82	1.2733e+06	1342.47	332.881	60.2763	1422.06	693641	1080.55		170.959	621.629	1.14121e+06	1296.75	461.859	261.141	2659.28	1.54655e+06	1236.74	204.584	185.865	1946.13	1.22488e+06	566.526	102.17	86.1189	897.047	1.23364e+06	803.647	509.212	276.826	3452.6	2.23509e+06	2326.13	720.142	573.531	7521.06	1.35281e+06	2530.77	327.962	493.357	4676.05
SD9	3992.59	695.682	2041.86	6591.27	1.64631e+06	876.596	492.534	436.572	3306.49	2.34046e+06	1374.3	597.136	157.102	2381.15	1.17406e+06	358.929	104.274	137.819	961.907	468537	1273.2	640.766	390.251	3788.37	1.91504e+06	1109.35	388.519	247.742	2729.92	1.60942e+06	817.85	210.098	101.982	1300.45	1.47604e+06	431.429	204.779	141.276	1418.55	629541	1247.07	594.296	363.328	4622.2	874514	1748.79	747.62	461.208	6369.93
SD2	2688.32	440.478	1413.42	3385.73	1058657	822.021	251.002	239.111	1859.95	1.82854e+06	1270.53	612.441	138.534	3751.33	1.16142e+06	469.281	93.4974		440.871	291635	1451.64	447.751	223.177	3108.88	1.32506e+06						703.184	199.386	77.8272	1240.98	1.49447e+06	717.19	246.879	183.284	1343.14	1.02823e+06						2272.84	719.614	512.211	7252.98
SD8	2316.91		913.425	999.665	1.67741e+06	933.022	418.26	351.022	2221.38	1.06666e+06	1219.13	376.96	96.6991	1267.24	912270	1744.93		298.824		1.50863e+06	1802.77		385.524		1.51956e+06	1062.73	382.774	205.015	2911.42	1.58804e+06	750.045	255.766	140.351	1163.88	1.54602e+06	1091.98		265.8	343.868		1767.75	698.018	357.895	4658.42	967632	763.194	312.932	211.185	2418.51
SD4	2652.8	317.433	1196.51	3463.07	1.17194e+06	716.57	159.567	142.746	1158.62	814142	907.802	282.462	86.288	1012.87	226848	2184.08	401.383	255.98	3161.21	1.53322e+06	1182.93	464.416	267.996	3235.78	1.87732e+06	639.434	232.687	160.533	1707.72	908781	651.61	159.436	89.3163	1188.77	1.16718e+06	632.234	357.281	258.462	2572.55	1.43393e+06	1625.8	722.202	416.316	7868.02	1.14302e+06	1976.31	433.985	219.247	4767.9
SD6	3143.85	596.722	1527.07	5310.38	1.84749e+06	1176.91	630.404	384.338	3945.83	1.92395e+06	1503.28	642.321	187.352	2923.02	904793	436.138	69.7769	60.8959	665.879	381010	959.806	580.366	306.33	3706.04	1.34244e+06	992.93	302.71	170.663	2353.98	1.12819e+06	1212.38	367.48	148.77	3241.84	2.08312e+06	1210.83	839.02	390.973	4277.9	3.09099e+06	2672.14	1326.62	594.607	11459.6	2.18057e+06	2361.67	533.682	334.59	6687.35
SD3	3796.92	791.533	1764.38	5559.8	2.40422e+06	1612.9	312.648	396.108		2.51825e+06	2202.2	637.309	168.831	3249.23	1.84535e+06	1786.73	534.193	399.663	4171.64	2.27085e+06	2061.52	495.013	622.164	8039.43	2.83699e+06	1437.67	498.238	323.079	3541.77	2.2848e+06	658.417	146.831	98.5874	1187.21	1.8553e+06	890.105	355.246	290.409	2920.37	1.63497e+06	1931.88	306.239	248.859	4560.97	777413	1741.61	421.225	350.17	4204.24
[truncated: 61 more columns]
